# Supplementary material for: Components with Anti-Diabetic Activity Isolated from the Leaves and Twigs of Glycosmis pentaphylla Collected in Vietnam
Source: Pharmaceuticals (Basel). 2022 Dec 12;15(12):1543. doi: 10.3390/ph15121543 (PMC9785221; doi:10.3390/ph15121543)
Supplement: Supplementary file 1 [file pharmaceuticals-15-01543-s001.zip]

Archive with 1 entries (1 files):
- pharmaceuticals-2093381-supplementary.pdf
